# Supplementary material for: Effect of Inflammatory Mediators Lipopolysaccharide and Lipoteichoic Acid on Iron Metabolism of Differentiated SH-SY5Y Cells Alters in the Presence of BV-2 Microglia
Source: Int J Mol Sci. 2018 Dec 20;20(1):17. doi: 10.3390/ijms20010017 (PMC6337407; doi:10.3390/ijms20010017)
Supplement: Supplementary file 1 [file ijms-20-00017-s001.zip]

Archive with 2 entries (2 files):
- Figure S1.tiff
- Figure S2.tiff
